# Supplementary material for: Mechanical scission of a knotted polymer
Source: Nat Chem. 2024 Apr 22;16(8):1366–72. doi: 10.1038/s41557-024-01510-3 (PMC11321991; doi:10.1038/s41557-024-01510-3)
Supplement: Supplementary file 2 — Dissociation kinetics over time. [file 41557_2024_1510_MOESM2_ESM.xlsx]

## Sheet: Data
t / min	knot			gate			linear analogue
0	0	0	0	0	0	0	0	0	0
30	4.61496	4.60087	5.17951	3.93782	3.2571	3.61582	1.12251	1.21402	0.94764
60	7.02576	6.36885	6.28876	6.54738	6.14956	6.62675	2.36803	2.1857	2.46593
90	9.71622	8.77256	8.76623	9.13858	8.83784	8.93838	3.64975	2.54579	3.52481
120	11.8551	12.4684	12.7517	10.9385	10.9144	10.9385	3.82346	4.09264	3.94255
150	13.1924	13.8371	14.0693	12.3077	13.0741	11.6667	4.85972	4.75623	4.60588
180	15.1523	14.0174	14.9189	13.7669	14.5529	14.2149	5.71543	5.27054	5.3586

## Sheet: Regression
	knot	gate	linear analogue			Analysis performed with Prism 10
Best-fit values
Slope	0.08058	0.0768	0.03006
Y-intercept	1.49	1.155	0.2685
X-intercept	-18.5	-15.04	-8.932
1/slope	12.41	13.02	33.27
Std. Error
Slope	0.007085	0.005414	0.001494
Y-intercept	0.7664	0.5856	0.1616
95% Confidence Intervals
Slope	0.06237 to 0.09879	0.06289 to 0.09072	0.02622 to 0.03390
Y-intercept	-0.4796 to 3.460	-0.3500 to 2.661	-0.1468 to 0.6838
X-intercept	-53.69 to 5.017	-41.18 to 3.964	-25.57 to 4.419
Goodness of Fit
R squared	0.9628	0.9758	0.9878
Sy.x	1.125	0.8595	0.2371
Is slope significantly non-zero?
F	129.4	201.2	405
DFn, DFd	1, 5	1, 5	1, 5
P value	<0.0001	<0.0001	<0.0001
Deviation from zero?	Significant	Significant	Significant
Equation	Y = 0.08058*X + 1.490	Y = 0.07680*X + 1.155	Y = 0.03006*X + 0.2685
Data
Number of X values	7	7	7
Maximum number of Y replicates	1	1	1
Total number of values	7	7	7
Number of missing values	0	0	0
