# Supplementary material for: Mechanical scission of a knotted polymer
Source: Nat Chem. 2024 Apr 22;16(8):1366–72. doi: 10.1038/s41557-024-01510-3 (PMC11321991; doi:10.1038/s41557-024-01510-3)
Supplement: Supplementary file 3 — CoGEF simulation over time. [file 41557_2024_1510_MOESM3_ESM.xlsx]

## Sheet: Figure 3a
Stretch	Relative Energy (kJ/mol)
0	236.51
0.5	251.54
1	276.59
1.5	299.11
2	342.85
2.5	355.21
3	369.04
3.5	391.26
4	426.2
4.5	463.46
5	505.59
5.5	546.85
6	591.51
6.5	645.57
7	708.09
7.5	782.89
8	867.61
8.5	963.76
9	1068.11
9.5	1138.79
9.6	1155.86
9.7	1174.84
9.9	1214.52
10	485.58

## Sheet: Figure 3b
	a	b	c
0	1.447	1.442	1.451
0.5	1.445	1.443	1.451
1	1.438	1.438	1.454
1.5	1.44	1.439	1.455
2	1.439	1.442	1.462
2.5	1.433	1.445	1.458
3	1.438	1.446	1.458
3.5	1.443	1.446	1.458
4	1.447	1.447	1.459
4.5	1.451	1.447	1.461
5	1.455	1.45	1.461
5.5	1.457	1.46	1.456
6	1.461	1.461	1.458
6.5	1.468	1.462	1.46
7	1.475	1.465	1.464
7.5	1.483	1.467	1.468
8	1.49	1.467	1.471
8.5	1.499	1.469	1.476
9	1.508	1.471	1.485
9.5	1.572	1.488	1.468
9.6	1.577	1.488	1.468
9.7	1.585	1.489	1.469
9.9	1.612	1.49	1.469

## Sheet: Figure 3c
ΔD / Å	Angle beta	Angle alpha
0	159
0.5	158.64
1	163.22
1.5	163.07
2	159.53
2.5	159.63
3	159.48
3.5	159.11
4	158.51
4.5	157.46
5	155.58
5.5	150.46
6	149.66
6.5	149.32
7	149.91
7.5	150.21
8	149.9
8.5	149.69
9	149.63
9.5	144.65
9.6	144.29
9.7	144.25
9.9	144.39
0		118.896
0.5		119.581
1		120.804
1.5		122.107
2		122.766
2.5		121.44
3		122.908
3.5		124.604
4		126.422
4.5		127.593
5		128.642
5.5		127.012
6		128.777
6.5		130.125
7		131.533
7.5		132.772
8		134.653
8.5		136.344
9		137.589
9.5		139.806
9.6		139.95
9.7		140.25
9.9		141.061
		153.672
